# Supplementary material for: Clinically relevant copy number variations detected in cerebral palsy
Source: Nat Commun. 2015 Aug 3;6:7949. doi: 10.1038/ncomms8949 (PMC4532872; doi:10.1038/ncomms8949)
Supplement: Supplementary Dataset 1 — Rare microarray calls. This dataset contains the 412 rare CNV calls detected following the filtering procedure detailed in the manuscript. [file ncomms8949-s2.xlsx]

## Sheet: Rare Microarray Calls
#sample	chr	start	end	size	cnvFlag	gender	cytoband	genes	genes.1	cds	cds.1	Category
4-13C	chr2	14238	73980862	73966624	Gain	F	2p25.1,2p25.3,2p25.2,2p24.1,2p24.2,2p24.3,2p25.1,2p16.3,2p16.2,2p16.1,2p23.3,2p23.2,2p23.1,2p21,2p13.3,2p15,2p14,2p22.2,2p22.3,2p22.1,2p13.2,2p13.3,2p13.1	SH3YL1,ACP1,RPS7,MBOAT2,RRM2,ADAM17,CPSF3,CYS1,RSAD2,ADI1,KLF11,ALLC,GRHL1,SOX11,TMEM18,YWHAQ,FAM110C,RNF144A,TRAPPC12,MYT1L,TSSC1,SNTG2,TPO,RNASEH1,KIDINS220,TAF1B,IAH1,ITGB1BP1,ASAP2,ID2,C2orf48,FAM150B,COLEC11,CMPK2,PXDN,LRPPRC,PPP3R1,FBXO11,SPRED2,TRMT61B,PKDCC,QPCT,GPR75-ASB3,SLC30A6,SLC30A3,ASB3,REL,CALM2,B3GNT2,FNDC4,CCDC88A,ITSN2,EML6,PLEKHH2,EML4,SIX3,XPO1,KHK,CGREF1,C2orf53,C2orf50,FAM1…	371	SH3YL1,ACP1,RPS7,MBOAT2,RRM2,ADAM17,CPSF3,CYS1,RSAD2,ADI1,KLF11,ALLC,GRHL1,SOX11,TMEM18,YWHAQ,FAM110C,RNF144A,TRAPPC12,MYT1L,TSSC1,SNTG2,TPO,RNASEH1,KIDINS220,TAF1B,IAH1,ITGB1BP1,ASAP2,ID2,C2orf48,FAM150B,COLEC11,CMPK2,PXDN,LRPPRC,PPP3R1,FBXO11,SPRED2,TRMT61B,PKDCC,QPCT,GPR75-ASB3,SLC30A6,SLC30A3,ASB3,REL,CALM2,B3GNT2,FNDC4,CCDC88A,ITSN2,EML6,PLEKHH2,EML4,SIX3,XPO1,KHK,CGREF1,C2orf53,C2orf50,FAM1…	371	p_denovo
4-13C	chrX	60425	31027510	30967085	Loss	F	Xp22.33,Xp22.32,Xp22.2,Xp22.13,Xp22.12,Xp22.11,Xp21.3,Xp21.2	PLCXD1,GTPBP6,LINC00685,PPP2R3B,SHOX,CRLF2,CSF2RA,MIR3690,IL3RA,SLC25A6,ASMTL-AS1,ASMTL,P2RY8,AKAP17A,ASMT,DHRSX,ZBED1,CD99P1,LINC00102,CD99,XG,XGPY2,GYG2,ARSD,ARSE,ARSH,ARSF,CXorf28,MXRA5,PRKX,LOC389906,NLGN4X,MIR4770,VCX3A,HDHD1,MIR4767,STS,VCX,PNPLA4,MIR651,VCX2,VCX3B,KAL1,FAM9A,FAM9B,TBL1X,GPR143,SHROOM2,LOC100288814,WWC3,CLCN4,MID1,HCCS,ARHGAP6,AMELX,MSL3,FRMPD4,PRPS2,TLR7,TLR8-AS1,TLR8,TMSB…	165	PLCXD1,GTPBP6,LINC00685,PPP2R3B,SHOX,CRLF2,CSF2RA,MIR3690,IL3RA,SLC25A6,ASMTL-AS1,ASMTL,P2RY8,AKAP17A,ASMT,DHRSX,ZBED1,CD99P1,LINC00102,CD99,XG,XGPY2,GYG2,ARSD,ARSE,ARSH,ARSF,CXorf28,MXRA5,PRKX,LOC389906,NLGN4X,MIR4770,VCX3A,HDHD1,MIR4767,STS,VCX,PNPLA4,MIR651,VCX2,VCX3B,KAL1,FAM9A,FAM9B,TBL1X,GPR143,SHROOM2,LOC100288814,WWC3,CLCN4,MID1,HCCS,ARHGAP6,AMELX,MSL3,FRMPD4,PRPS2,TLR7,TLR8-AS1,TLR8,TMSB…	165	p_denovo
10-032C	chr4	71566	25565380	25493814	Loss	F	4p16.1,4p16.3,4p16.2,4p16.1,4p15.2,4p15.32,4p15.33,4p15.31	FGFRL1,MAN2B2,ADD1,NELFA,CPZ,MYL5,TMEM175,ZNF141,BLOC1S4,GRK4,ADRA2C,NSG1,MAEA,JAKMIP1,PPP2R2C,TNIP2,FGFR3,ABLIM2,FAM193A,PCGF3,WHSC1,LYAR,HGFAC,CTBP1,RNF4,WFS1,MSANTD1,RNF212,SLBP,SH3BP2,EVC,MFSD10,NOP14,ZNF595,TADA2B,HAUS3,MRFAP1L1,CRMP1,TMEM129,TMEM128,SLC26A1,CYTL1,ZFYVE28,MRFAP1,STK32B,SH3TC1,PDE6B,HTT,CCDC96,GRPEL1,LRPAP1,SORCS2,LETM1,ATP5I,LOC402160,POLN,MXD4,GPR78,HTRA3,TRMT44,IDUA,ZNF732…	134	FGFRL1,MAN2B2,ADD1,NELFA,CPZ,MYL5,TMEM175,ZNF141,BLOC1S4,GRK4,ADRA2C,NSG1,MAEA,JAKMIP1,PPP2R2C,TNIP2,FGFR3,ABLIM2,FAM193A,PCGF3,WHSC1,LYAR,HGFAC,CTBP1,RNF4,WFS1,MSANTD1,RNF212,SLBP,SH3BP2,EVC,MFSD10,NOP14,ZNF595,TADA2B,HAUS3,MRFAP1L1,CRMP1,TMEM129,TMEM128,SLC26A1,CYTL1,ZFYVE28,MRFAP1,STK32B,SH3TC1,PDE6B,HTT,CCDC96,GRPEL1,LRPAP1,SORCS2,LETM1,ATP5I,LOC402160,POLN,MXD4,GPR78,HTRA3,TRMT44,IDUA,ZNF732…	134	p_denovo
10-012C	chr2	3124598	15234896	12110298	Gain	M	2p25.1,2p25.3,2p25.2,2p24.3	ADI1,YWHAQ,ALLC,IAH1,SOX11,CMPK2,RNASEH1,ID2,KIDINS220,RPS7,MBOAT2,RNF144A,ADAM17,TRAPPC12,CPSF3,COLEC11,ITGB1BP1,RSAD2,ASAP2,TSSC1,TAF1B,KLF11,GRHL1,HPCAL1,CYS1,RRM2,C2orf48,ATP6V1C2,HPCAL1,ODC1,NOL10,E2F6,GREB1,LPIN1,PDIA6,NTSR2,ROCK2,KCNF1,ATP6V1C2,C2orf50,PQLC3,TRIB2,FAM84A	43	ADI1,YWHAQ,ALLC,IAH1,SOX11,CMPK2,RNASEH1,ID2,KIDINS220,RPS7,MBOAT2,RNF144A,ADAM17,TRAPPC12,CPSF3,COLEC11,ITGB1BP1,RSAD2,ASAP2,TSSC1,TAF1B,KLF11,GRHL1,HPCAL1,CYS1,RRM2,C2orf48,ATP6V1C2,HPCAL1,ODC1,NOL10,E2F6,GREB1,LPIN1,PDIA6,NTSR2,ROCK2,KCNF1,ATP6V1C2,C2orf50,PQLC3,TRIB2,FAM84A	43	p_denovo
10-032C	chr9	46587	8149303	8102716	Loss	F	9p24.1,9p24.3,9p24.2	DMRT1,DOCK8,DMRT3,VLDLR,GLIS3,DMRT2,KCNV2,KIAA2026,RLN1,RLN2,SMARCA2,CDC37L1,INSL4,GLDC,INSL6,KDM4C,MLANA,JAK2,PPAPDC2,C9orf66,RANBP6,C9orf123,CBWD1,KIAA0020,FOXD4,RCL1,KIAA1432,IL33,PDCD1LG2,UHRF2,AK3,CD274,PLGRKT,ERMP1,RFX3,KANK1,SPATA6L,SLC1A1,TPD52L3	39	DMRT1,DOCK8,DMRT3,VLDLR,GLIS3,DMRT2,KCNV2,KIAA2026,RLN1,RLN2,SMARCA2,CDC37L1,INSL4,GLDC,INSL6,KDM4C,MLANA,JAK2,PPAPDC2,C9orf66,RANBP6,C9orf123,CBWD1,KIAA0020,FOXD4,RCL1,KIAA1432,IL33,PDCD1LG2,UHRF2,AK3,CD274,PLGRKT,ERMP1,RFX3,KANK1,SPATA6L,SLC1A1,TPD52L3	39	p_denovo
13-026C	chr15	22750305	28544359	5794055	Loss	M	15q11.2,15q13.1,15q12	NPAP1,CYFIP1,SNURF,NDN,GABRG3,NIPA2,NIPA1,UBE3A,MAGEL2,MKRN3,HERC2,SNRPN,LOC440243,ATP10A,GABRA5,OCA2,GABRB3,TUBGCP5	18	NPAP1,CYFIP1,SNURF,NDN,GABRG3,NIPA2,NIPA1,UBE3A,MAGEL2,MKRN3,HERC2,SNRPN,LOC440243,ATP10A,GABRA5,OCA2,GABRB3,TUBGCP5	18	p_denovo
10-012C	chr2	14238	3123061	3108824	Loss	M	2p25.3	SH3YL1,ACP1,TPO,TMEM18,SNTG2,FAM110C,FAM150B,MYT1L,PXDN	9	SH3YL1,ACP1,TPO,TMEM18,SNTG2,FAM110C,FAM150B,MYT1L,PXDN	9	p_denovo
6-06C	chr22	45528073	48289262	2761189	Gain	M	22q13.31	NUP50,KIAA0930,UPK3A,FAM118A,RIBC2,SMC1B,ATXN10,FBLN1,C22orf26,WNT7B,TBC1D22A,TRMU,PKDREJ,GTSE1,GRAMD4,CELSR1,CERK,PPARA,TTC38,CDPF1	20	NUP50,KIAA0930,UPK3A,FAM118A,RIBC2,SMC1B,ATXN10,FBLN1,C22orf26,WNT7B,TBC1D22A,TRMU,PKDREJ,GTSE1,GRAMD4,CELSR1,CERK,PPARA,TTC38,CDPF1	20	p_denovo
8-02C	chr1	146472911	148552802	2079892	Loss	F	1q21.1,1q21.2	ACP6,PRKAB2,GJA5,NBPF9,FMO5,GJA8,NBPF24,NBPF8,PPIAL4A,PPIAL4B,BCL9,PPIAL4D,NBPF11,PPIAL4F,GPR89B,GPR89C,NBPF14,CHD1L	18	ACP6,PRKAB2,GJA5,NBPF9,FMO5,GJA8,NBPF24,NBPF8,PPIAL4A,PPIAL4B,BCL9,PPIAL4D,NBPF11,PPIAL4F,GPR89B,GPR89C,NBPF14,CHD1L	18	mother
10-036C	chr2	235561531	237129535	1568005	Gain	F	2q37.1,2q37.2	SH3BP4,AGAP1,ASB18,GBX2	4	SH3BP4,AGAP1,ASB18,GBX2	4	father
13-008C	chr2	119536407	121069922	1533516	Gain	M	2q14.2	DBI,PCDP1,C1QL2,MARCO,EPB41L5,TMEM37,EN1,C2orf76,TMEM185B,SCTR,TMEM177,STEAP3,RALB,PTPN4	14	DBI,PCDP1,C1QL2,MARCO,EPB41L5,TMEM37,EN1,C2orf76,TMEM185B,SCTR,TMEM177,STEAP3,RALB,PTPN4	14	father
10-027C	chr16	14967955	16363239	1395285	Gain	F	16p13.11	MYH11,NDE1,KIAA0430,PDXDC1,MPV17L,NTAN1,NOMO3,NOMO1,RRN3,FOPNL,C16orf45,NPIPA5,ABCC6,ABCC1,NPIPA1	15	MYH11,NDE1,KIAA0430,PDXDC1,MPV17L,NTAN1,NOMO3,NOMO1,RRN3,FOPNL,C16orf45,NPIPA5,ABCC6,ABCC1,NPIPA1	15	mother
4-16C	chr16	7821985	8792057	970073	Loss	M	16p13.2,16p13.3	METTL22,TMEM114,ABAT	3	METTL22,TMEM114	2	mother
13-030C	chr4	136945909	137704034	758126	Gain	M	4q28.3	-	0	-	0	father
4-09C	chr6	153671375	154411110	739736	Loss	M	6q25.2	OPRM1	1	OPRM1	1	father
10-006C	chrX	31402175	32134404	732230	Gain	F	Xp21.2,Xp21.1	DMD	1	DMD	1	father
1-007C	chr6	49299008	49989657	690650	Gain	M	6p12.3	MUT,DEFB114,DEFB113,DEFB110,GLYATL3,RHAG,C6orf141,CRISP1,CRISP3,CRISP2,PGK2,CENPQ,DEFB133	13	MUT,DEFB114,DEFB113,DEFB110,GLYATL3,RHAG,C6orf141,CRISP1,CRISP3,CRISP2,PGK2,CENPQ,DEFB133	13	father
10-015C	chr20	16685469	17287931	602463	Gain	M	20p12.1	PCSK2,OTOR,SNRPB2	3	PCSK2,OTOR,SNRPB2	3	mother
10-037C	chr2	107423061	108006924	583864	Gain	M	2q12.2,2q12.3	ST6GAL2	1	ST6GAL2	1	mother
10-021C	chr11	134099489	134576216	476728	Gain	M	11q25	GLB1L2,GLB1L3,VPS26B,ACAD8,THYN1,B3GAT1	6	GLB1L2,GLB1L3,VPS26B,ACAD8,THYN1,B3GAT1	6	father
4-24C	chr22	49144024	49594796	450773	Gain	M	22q13.32,22q13.33	FAM19A5	1	FAM19A5	1
13-031C	chr7	84267724	84660958	393235	Gain	F	7q21.11	SEMA3D	1	SEMA3D	1	father
10-034C	chr14	27452845	27832849	380005	Loss	F	14q12	-	0	-	0	mother
13-033C	chr3	95011897	95368663	356767	Gain	F	3q11.2	-	0	-	0	father
13-009C	chr6	163059403	163410260	350858	Gain	F	6q26	PACRG,PARK2	2	PACRG,PARK2	2	p_denovo
4-26C	chr1	241491027	241841059	350033	Gain	M	1q43	CHML,KMO,RGS7,FH,OPN3,WDR64	6	CHML,KMO,RGS7,FH,OPN3,WDR64	6	father
10-022C	chrX	6697642	7041357	343716	Loss	F	Xp22.31	HDHD1	1	HDHD1	1	mother
4-10C	chr1	241497897	241839119	341223	Gain	F	1q43	CHML,KMO,RGS7,FH,OPN3,WDR64	6	CHML,KMO,RGS7,FH,OPN3,WDR64	6	mother
10-028C	chrX	16960483	17284869	324387	Gain	F	Xp22.13,Xp22.2	REPS2	1	REPS2	1
10-023C	chr6	13190247	13503329	313083	Gain	M	6p23,6p24.1	LOC100130357,PHACTR1,GFOD1,TBC1D7	4	LOC100130357,PHACTR1,GFOD1,TBC1D7	4
4-12C	chr11	33132007	33443726	311720	Gain	F	11p13	HIPK3,CSTF3	2	HIPK3,CSTF3	2	mother
13-031C	chr7	84751951	85049198	297248	Gain	F	7q21.11	-	0	-	0	father
13-028C	chr5	25084847	25378637	293791	Gain	F	5p14.1	-	0	-	0
10-039C	chr6	101229025	101509688	280664	Gain	F	6q16.3	ASCC3	1	ASCC3	1	father
10-038C	chr3	165820567	166100913	280347	Loss	M	3q26.1	-	0	-	0	mother
4-21C	chr11	33190513	33467004	276492	Gain	M	11p13	HIPK3	1	HIPK3	1
3-03C	chr5	61098274	61357584	259311	Gain	F	5q12.1	-	0	-	0	father
10-028C	chrX	19206720	19460590	253871	Gain	F	Xp22.12,Xp22.13	PDHA1,MAP3K15	2	PDHA1,MAP3K15	2
3-12C	chr5	156403058	156653124	250067	Gain	M	5q33.3	ITK,FAM71B,HAVCR1,HAVCR2,MED7	5	ITK,FAM71B,HAVCR1,HAVCR2,MED7	5	mother
13-022C	chr1	248322850	248570552	247703	Gain	F	1q44	OR2T4,OR14C36,OR2M4,OR2M7,OR2M3,OR2M2,OR2T6,OR2T12,OR2T33,OR2T1	10	OR2T4,OR14C36,OR2M4,OR2M7,OR2M3,OR2M2,OR2T6,OR2T12,OR2T33,OR2T1	10	mother
13-010C	chr1	100148868	100389265	240398	Gain	F	1p21.2	AGL,PALMD,FRRS1	3	AGL,PALMD,FRRS1	3
13-033C	chr14	27556547	27787999	231453	Loss	F	14q12	-	0	-	0	father
12-0004C	chr6	118803214	119032760	229547	Gain	F	6q22.31	CEP85L,PLN	2	CEP85L,PLN	2	mother
10-032C	chr13	95003807	95223995	220189	Gain	F	13q32.1	DCT,GPC6	2	DCT,GPC6	2	mother
10-028C	chr18	60957345	61173719	216375	Gain	F	18q21.33	KDSR,SERPINB5,VPS4B,BCL2	4	KDSR,SERPINB5,VPS4B,BCL2	4
12-0002C	chr18	5013270	5224366	211097	Gain	F	18p11.31	C18orf42	1	C18orf42	1
1-001C	chrX	90334486	90541860	207375	Gain	M	Xq21.31	-	0	-	0	father
4-09C	chrX	90334486	90541860	207375	Gain	M	Xq21.31	-	0	-	0	father
4-03C	chr18	66020352	66226657	206306	Loss	F	18q22.1	-	0	-	0	father
10-015C	chr14	45129864	45334392	204529	Loss	M	14q21.2	-	0	-	0	mother
12-0004C	chr1	143343508	143544285	200778	Gain	F	1q21.1	-	0	-	0	both
4-27C	chr1	143343508	143544285	200778	Gain	M	1q21.1	-	0	-	0
13-026C	chr8	83113625	83312232	198608	Gain	M	8q21.13	-	0	-	0	father
10-026C	chr7	4285855	4483442	197588	Loss	F	7p22.2	SDK1	1	SDK1	1	father
13-033C	chr4	128063104	128258252	195149	Gain	F	4q28.1	-	0	-	0	mother
10-015C	chr5	57855363	58049332	193970	Gain	M	5q11.2	RAB3C	1	RAB3C	1	father
10-031C	chr7	26036578	26230417	193840	Gain	F	7p15.2	NFE2L3,HNRNPA2B1	2	NFE2L3	1	father
13-036C	chr4	72684573	72868448	183876	Loss	F	4q13.3	-	0	-	0	father
6-07C	chr7	101171012	101352576	181565	Loss	M	7q22.1	MYL10,COL26A1	2	MYL10,COL26A1	2	mother
10-031C	chr2	157300601	157476964	176364	Loss	F	2q24.1	GPD2	1	GPD2	1	mother
10-010C	chr10	103111057	103284070	173014	Gain	F	10q24.32	BTRC	1	BTRC	1	father
1-003C	chr13	113266394	113438457	172064	Gain	M	13q34	ATP11A,C13orf35	2	ATP11A,C13orf35	2	father
13-039C	chr3	12635285	12806123	170839	Gain	M	3p25.2	RAF1,TMEM40	2	RAF1,TMEM40	2	mother
13-005C	chrX	90334486	90503130	168645	Gain	M	Xq21.31	-	0	-	0	father
13-021C	chrX	90334486	90503130	168645	Gain	M	Xq21.31	-	0	-	0	father
13-019C	chr7	1445264	1607100	161837	Loss	M	7p22.3	MAFK,TMEM184A,INTS1,MICALL2,PSMG3	5	MAFK,TMEM184A,INTS1,MICALL2	4	father
13-036C	chr1	247949619	248104736	155118	Gain	F	1q44	OR2L13,OR11L1,TRIM58,OR2T8,OR14A16,OR2W3	6	OR2W3,OR2T8,TRIM58,OR11L1,OR14A16	5	father
3-04C	chr9	104584464	104737212	152749	Loss	M	9q31.1	-	0	-	0	father
8-01C	chr8	112572744	112722464	149721	Loss	F	8q23.3	-	0	-	0	father
12-0002C	chr13	76140825	76286560	145736	Loss	F	13q22.2	UCHL3,LMO7	2	UCHL3,LMO7	2
4-36C	chr10	65007121	65148087	140967	Loss	F	10q21.3	JMJD1C	1	JMJD1C	1	father
1-013C	chr3	109593632	109727544	133913	Loss	F	3q13.13	-	0	-	0	mother
3-04C	chr10	53286396	53420027	133632	Loss	M	10q21.1	PRKG1	1	-	0	father
13-042C	chr21	33868796	33999859	131064	Gain	M	21q22.11	EVA1C,TCP10L,C21orf59	3	EVA1C,TCP10L,C21orf59	3	mother
4-0008C	chrX	124082099	124213093	130995	Loss	M	Xq25	TENM1	1	TENM1	1
13-002C	chr5	116707653	116835728	128076	Loss	M	5q23.1	-	0	-	0	father
1-013C	chr18	8961329	9088650	127322	Gain	F	18p11.22	-	0	-	0	father
13-013C1	chr18	44284114	44408443	124330	Gain	M	18q21.1	PIAS2,ST8SIA5	2	PIAS2,ST8SIA5	2	father
12-0004C	chr1	46267923	46392047	124125	Gain	F	1p34.1	MAST2	1	MAST2	1	mother
10-035C	chr3	108846722	108966955	120234	Gain	F	3q13.13	-	0	-	0
10-002-C	chr18	74982932	75102437	119506	Gain	F	18q23	-	0	-	0	father
12-0002C	chr16	81204081	81321298	117218	Loss	F	16q23.2	PKD1L2,BCMO1	2	PKD1L2,BCMO1	2
4-21C	chr6	146849283	146965013	115731	Loss	M	6q24.3	ADGB,RAB32	2	ADGB,RAB32	2
13-028C	chr3	97726747	97840855	114109	Gain	F	3q11.2	GABRR3,OR5AC2	2	GABRR3,OR5AC2	2
6-04C	chr6	28414166	28523314	109149	Gain	M	6p22.1	GPX5,GPX6	2	GPX5,GPX6	2
12-0003C	chr12	125420380	125524385	104006	Loss	M	12q24.31	BRI3BP,DHX37	2	BRI3BP,DHX37	2
13-030C	chr17	78221355	78324969	103615	Gain	M	17q25.3	SLC26A11,RNF213	2	SLC26A11,RNF213	2	mother
13-003C	chr3	67226757	67328279	101523	Gain	F	3p14.1	-	0	-	0
10-025C	chr15	102159389	102259420	100032	Gain	M	15q26.3	TM2D3,TARSL2	2	TM2D3,TARSL2	2	father
4-22C	chr9	27744186	27842455	98270	Gain	F	9p21.2	-	0	-	0	mother
6-04C	chr6	28551657	28648271	96615	Gain	M	6p22.1	SCAND3	1	SCAND3	1
10-036C	chr9	19153006	19249573	96568	Loss	F	9p22.1	DENND4C	1	-	0	mother
1-003C	chr4	32501462	32598025	96564	Gain	M	4p15.1	-	0	-	0	father
4-23C	chr11	102320741	102415909	95169	Gain	M	11q22.2	MMP7,TMEM123	2	MMP7,TMEM123	2	mother
4-37C	chr15	85821075	85915497	94423	Gain	M	15q25.3	-	0	-	0
13-036C	chr18	66514494	66607168	92675	Gain	F	18q22.1	CCDC102B	1	CCDC102B	1	father
12-0004C	chr1	46560502	46650965	90464	Gain	F	1p34.1	TSPAN1,PIK3R3	2	TSPAN1,PIK3R3	2	mother
7-01C	chr5	27675941	27765179	89239	Loss	F	5p14.1	-	0	-	0	mother
1-005C	chr7	4605645	4694830	89186	Loss	F	7p22.1	-	0	-	0	father
1-003C	chr2	51976598	52065417	88820	Loss	M	2p16.3	-	0	-	0	father
4-05C	chr4	148542115	148629448	87334	Gain	F	4q31.23	TMEM184C,PRMT10	2	TMEM184C,PRMT10	2	father
12-0001C	chr13	20017919	20101124	83206	Gain	F	13q12.11	TPTE2	1	TPTE2	1
1-013C	chr15	36449691	36530240	80550	Loss	F	15q14	-	0	-	0	father
4-11C	chr9	80968185	81048599	80415	Loss	M	9q21.2	-	0	-	0	father
4-15C	chr3	55786802	55865238	78437	Gain	M	3p14.3	ERC2	1	-	0
13-022C	chr2	137401769	137480048	78280	Gain	F	2q22.1	-	0	-	0	mother
4-11C	chr6	147243608	147320768	77161	Loss	M	6q24.3	-	0	-	0	mother
13-005C	chr7	93434130	93510823	76694	Loss	M	7q21.3	-	0	-	0	father
10-022C	chr5	11458392	11534927	76536	Loss	F	5p15.2	CTNND2	1	-	0	father
4-31C	chr11	23792941	23869259	76319	Gain	M	11p14.3	-	0	-	0	father
13-003C	chr5	1012446	1088108	75663	Loss	F	5p15.33	SLC12A7,NKD2	2	SLC12A7,NKD2	2
10-010C	chr6	24451256	24526366	75111	Gain	F	6p22.3	ALDH5A1,GPLD1	2	ALDH5A1,GPLD1	2	mother
13-028C	chr1	241669842	241744561	74720	Gain	F	1q43	FH,KMO	2	FH,KMO	2
8-02C	chr7	21913402	21983778	70377	Gain	F	7p15.3	CDCA7L,DNAH11	2	CDCA7L,DNAH11	2	mother
10-003-C	chr20	2730870	2797015	66146	Gain	F	20p13	CPXM1,C20orf141,EBF4,TMEM239	4	CPXM1,C20orf141,EBF4	3
13-040C	chr1	16014648	16080501	65854	Gain	F	1p36.21	SLC25A34,PLEKHM2,TMEM82	3	SLC25A34,PLEKHM2,TMEM82	3	father
6-03C	chr19	4319651	4385290	65640	Gain	F	19p13.3	FSD1,STAP2,SH3GL1,MPND	4	FSD1,STAP2,SH3GL1,MPND	4	father
3-07C	chr8	9002189	9067127	64939	Gain	F	8p23.1	PPP1R3B	1	-	0	mother
13-021C	chr8	4635994	4700647	64654	Loss	M	8p23.2	CSMD1	1	-	0	mother
1-002C	chr6	102673264	102737564	64301	Loss	F	6q16.3	-	0	-	0	mother
13-041C	chr14	107015410	107079368	63959	Gain	M	14q32.33	-	0	-	0	father
1-003C	chr13	114034346	114098295	63950	Gain	M	13q34	ADPRHL1	1	ADPRHL1	1	father
13-023C	chr8	68155952	68219564	63613	Gain	M	8q13.2	ARFGEF1	1	ARFGEF1	1	mother
3-02C	chr20	36908504	36972091	63588	Loss	M	20q11.23	BPI	1	BPI	1	father
1-002C	chr6	160652858	160716361	63504	Gain	F	6q25.3	SLC22A2	1	SLC22A2	1	father
3-09C	chr16	57415824	57479015	63192	Gain	F	16q21	CX3CL1,CIAPIN1,CCL17	3	CX3CL1,CIAPIN1,CCL17	3	father
3-13C	chr8	4566521	4629665	63145	Loss	F	8p23.2	CSMD1	1	-	0	mother
10-011C	chr2	184249287	184311985	62699	Loss	M	2q32.1	-	0	-	0	father
13-010C	chr12	87371821	87434071	62251	Gain	F	12q21.32	-	0	-	0
10-004-C	chr2	157635569	157697734	62166	Gain	F	2q24.1	-	0	-	0	father
3-15C	chr8	115835442	115897459	62018	Gain	F	8q23.3	-	0	-	0	father
1-005C	chr8	88569327	88631097	61771	Gain	F	8q21.3	-	0	-	0	father
13-022C	chr2	22250524	22311856	61333	Loss	F	2p24.1	-	0	-	0	father
12-0008C	chr4	39753617	39814064	60448	Gain	M	4p14	UBE2K	1	UBE2K	1
13-031C	chr21	18756953	18816332	59380	Loss	F	21q21.1	-	0	-	0	mother
10-017C	chr13	63203784	63263157	59374	Loss	M	13q21.31	-	0	-	0	father
10-029C	chr11	62098196	62157418	59223	Gain	M	11q12.3	ASRGL1	1	ASRGL1	1	father
10-020C_A	chr4	94048451	94107636	59186	Gain	M	4q22.2	GRID2	1	-	0	mother
13-041C	chr2	222448264	222507235	58972	Loss	M	2q36.1	-	0	-	0	father
10-032C	chr6	100242158	100300374	58217	Gain	F	6q16.2	-	0	-	0	mother
3-02C	chr10	1932182	1988696	56515	Gain	M	10p15.3	-	0	-	0	mother
12-0001C	chr9	140370972	140427037	56066	Loss	F	9q34.3	PNPLA7	1	PNPLA7	1
10-037C	chr15	37808780	37864636	55857	Gain	M	15q14	-	0	-	0	mother
4-36C	chr5	101195394	101251101	55708	Gain	F	5q21.1	-	0	-	0	mother
12-0008C	chr4	38807654	38863194	55541	Loss	M	4p14	TLR6	1	TLR6	1
8-01C	chrX	56395322	56450267	54946	Gain	F	Xp11.21	-	0	-	0	mother
10-034C	chr18	63703063	63757923	54861	Loss	F	18q22.1	-	0	-	0	father
13-029C	chr9	87772807	87825761	52955	Loss	M	9q21.33	-	0	-	0	mother
10-022C	chr8	120449090	120501956	52867	Loss	F	8q24.12	-	0	-	0	mother
10-020C_A	chr1	60659543	60711648	52106	Gain	M	1p32.1	-	0	-	0	mother
13-014C	chr15	100548557	100599491	50935	Gain	M	15q26.3	ADAMTS17	1	ADAMTS17	1	father
3-03C	chr3	175718927	175769794	50868	Loss	F	3q26.32	-	0	-	0	father
4-34C	chrX	22598397	22648969	50573	Loss	F	Xp22.11	-	0	-	0	father
13-040C	chr4	61608298	61657515	49218	Gain	F	4q13.1	-	0	-	0	mother
13-014C	chr7	20079888	20128835	48948	Loss	M	7p21.1	-	0	-	0	mother
4-24C	chr2	39059170	39107841	48672	Gain	M	2p22.1	DHX57,MORN2	2	DHX57	1
13-007C	chrX	148686062	148734633	48572	Loss	F	Xq28	TMEM185A	1	TMEM185A	1	mother
13-013C1	chr4	177539619	177587894	48276	Loss	M	4q34.3	-	0	-	0	mother
10-029C	chr2	218647894	218695798	47905	Gain	M	2q35	TNS1	1	TNS1	1	mother
4-10C	chr5	132419766	132467620	47855	Gain	F	5q31.1	HSPA4	1	HSPA4	1	p_denovo
13-026C	chr4	56753427	56800102	46676	Gain	M	4q12	EXOC1	1	EXOC1	1	father
13-036C	chr4	173300825	173347493	46669	Loss	F	4q34.1	GALNTL6	1	-	0	father
13-010C	chr12	86972006	87018567	46562	Gain	F	12q21.32	MGAT4C	1	-	0
13-026C	chr15	85955999	86002325	46327	Loss	M	15q25.3	AKAP13	1	-	0	father
4-24C	chr22	35763091	35808767	45677	Loss	M	22q12.3	MCM5,HMOX1	2	MCM5,HMOX1	2
10-006C	chr9	80454788	80500405	45618	Loss	F	9q21.2	GNAQ	1	-	0	father
10-032C	chr14	85852416	85898005	45590	Loss	F	14q31.3	-	0	-	0	mother
10-038C	chr14	42195714	42241218	45505	Gain	M	14q21.1	LRFN5	1	-	0	father
13-006C	chr15	71624900	71669833	44934	Gain	F	15q23	THSD4	1	-	0
13-041C	chr13	108102182	108146813	44632	Loss	M	13q33.3	FAM155A	1	-	0	father
10-020C_A	chr11	134786382	134830542	44161	Gain	M	11q25	-	0	-	0	father
10-034C	chr16	6225569	6269342	43774	Loss	F	16p13.3	RBFOX1	1	-	0	mother
10-012C	chr9	134420585	134463933	43349	Loss	M	9q34.13	RAPGEF1	1	RAPGEF1	1	p_denovo
13-023C	chr19	54323512	54366681	43170	Gain	M	19q13.42	NLRP12	1	NLRP12	1	mother
10-032C	chr14	71878448	71921013	42566	Loss	F	14q24.2	-	0	-	0	father
3-03C	chr20	15063192	15105544	42353	Loss	F	20p12.1	MACROD2	1	-	0	father
10-004-C	chr3	80010388	80052403	42016	Gain	F	3p12.2	-	0	-	0	mother
4-25C	chr17	72658063	72699833	41771	Gain	F	17q25.1	RAB37,CD300LF	2	RAB37,CD300LF	2
13-037C	chr2	186410095	186450330	40236	Loss	M	2q32.1	-	0	-	0	mother
13-038C	chr2	107260916	107301145	40230	Loss	M	2q12.2	-	0	-	0	mother
4-30C	chr16	74464217	74504005	39789	Gain	M	16q23.1	GLG1	1	GLG1	1	father
13-018C	chr6	94323824	94363452	39629	Loss	F	6q16.1	-	0	-	0	father
13-019C	chr20	60880946	60919960	39015	Loss	M	20q13.33	ADRM1,LAMA5	2	ADRM1,LAMA5	2	father
13-016C	chr5	104284756	104323700	38945	Loss	M	5q21.2	-	0	-	0	mother
13-031C	chr20	47708650	47747067	38418	Gain	F	20q13.13	CSE1L,STAU1	2	CSE1L,STAU1	2	mother
4-17C	chr10	100704597	100742811	38215	Loss	M	10q24.2	HPSE2	1	-	0	father
12-0005C	chr8	83762289	83800028	37740	Gain	F	8q21.13	-	0	-	0	mother
13-034C	chr9	29038468	29075994	37527	Loss	M	9p21.1	LINGO2	1	-	0	father
10-029C	chr12	18368734	18406238	37505	Gain	M	12p12.3	-	0	-	0	father
10-005C	chr2	24654451	24691612	37162	Gain	M	2p23.3	-	0	-	0	father
13-007C	chr16	3356385	3392984	36600	Loss	F	16p13.3	ZNF75A	1	ZNF75A	1	father
13-018C	chrX	8249316	8285900	36585	Gain	F	Xp22.31	-	0	-	0	father
10-004-C	chr7	7447877	7484284	36408	Loss	F	7p21.3	COL28A1	1	COL28A1	1	mother
13-018C	chrX	8396440	8432715	36276	Gain	F	Xp22.31	-	0	-	0	father
13-037C	chr5	29490496	29526304	35809	Loss	M	5p13.3	-	0	-	0	father
13-013C1	chr22	35761650	35797333	35684	Gain	M	22q12.3	MCM5,HMOX1	2	MCM5,HMOX1	2	mother
4-13C	chr9	37075859	37111235	35377	Gain	F	9p13.2	-	0	-	0
8-02C	chr8	9808274	9843560	35287	Gain	F	8p23.1	-	0	-	0	father
10-029C	chr12	86290735	86325904	35170	Loss	M	12q21.31	-	0	-	0	mother
13-031C	chr22	32584422	32619091	34670	Loss	F	22q12.3	RFPL2,SLC5A4	2	RFPL2,SLC5A4	2	father
1-011C	chr11	109092313	109126836	34524	Gain	F	11q22.3	-	0	-	0	mother
1-005C	chr18	53321026	53355334	34309	Loss	F	18q21.2	-	0	-	0	mother
12-0007C	chrX	95446492	95480629	34138	Loss	M	Xq21.33	-	0	-	0
1-010C	chr21	20992805	21026845	34041	Gain	F	21q21.1	-	0	-	0
13-029C	chr11	116251906	116285930	34025	Gain	M	11q23.3	-	0	-	0	father
4-33C	chr5	166099053	166133015	33963	Loss	F	5q34	-	0	-	0
8-02C	chr5	166099053	166133015	33963	Loss	F	5q34	-	0	-	0	father
13-003C	chr16	27054123	27087947	33825	Gain	F	16p12.1	C16orf82	1	C16orf82	1
10-012C	chr5	144679911	144713515	33605	Gain	M	5q32	-	0	-	0	father
13-041C	chr5	144679911	144713515	33605	Gain	M	5q32	-	0	-	0	father
10-025C	chr9	23166743	23200191	33449	Gain	M	9p21.3	-	0	-	0	mother
6-07C	chr5	25826618	25859954	33337	Loss	M	5p14.1	-	0	-	0	father
8-01C	chr3	95043555	95076522	32968	Loss	F	3q11.2	-	0	-	0	father
13-004C	chr17	16868231	16901047	32817	Gain	F	17p11.2	TNFRSF13B	1	TNFRSF13B	1	mother
10-027C	chr15	52279263	52312042	32780	Loss	F	15q21.2	MAPK6	1	-	0	mother
13-010C	chr13	84292668	84325063	32396	Gain	F	13q31.1	-	0	-	0
4-02C	chr9	80010025	80042378	32354	Loss	M	9q21.2	GNA14,VPS13A	2	GNA14,VPS13A	2	mother
1-003C	chr3	113980374	114012447	32074	Gain	M	3q13.31	-	0	-	0	mother
10-020C_A	chr2	116975711	117007403	31693	Gain	M	2q14.1	-	0	-	0	mother
10-014C	chr19	53361483	53392629	31147	Loss	M	19q13.41	ZNF320	1	ZNF320	1	mother
13-036C	chr2	165616471	165647341	30871	Loss	F	2q24.3	COBLL1	1	-	0	mother
4-30C	chr1	243050350	243080972	30623	Gain	M	1q43	-	0	-	0	father
10-034C	chr4	144372056	144402431	30376	Gain	F	4q31.21	GAB1	1	GAB1	1	mother
13-022C	chr5	128664012	128694216	30205	Gain	F	5q23.3	-	0	-	0	mother
10-036C	chr2	67447916	67478080	30165	Loss	F	2p14	-	0	-	0	mother
13-044C	chr13	26059343	26089237	29895	Loss	M	13q12.13	ATP8A2	1	-	0	mother
1-008C	chr4	149990460	150020241	29782	Gain	M	4q31.23	-	0	-	0	mother
13-028C	chr7	7078070	7107522	29453	Gain	F	7p22.1	-	0	-	0
10-013C	chr19	41494891	41524153	29263	Gain	M	19q13.2	CYP2B6	1	CYP2B6	1	father
10-005C	chr2	49938133	49967393	29261	Loss	M	2p16.3	-	0	-	0	father
13-016C	chr1	22514676	22543789	29114	Loss	M	1p36.12	-	0	-	0	p_denovo
12-0008C	chr13	25557314	25586249	28936	Gain	M	13q12.13	-	0	-	0
10-029C	chr2	30319323	30348252	28930	Loss	M	2p23.1	-	0	-	0	mother
4-35C	chr20	61624169	61652930	28762	Loss	M	20q13.33	BHLHE23	1	BHLHE23	1	mother
4-22C	chr14	79954780	79983461	28682	Loss	F	14q31.1	NRXN3	1	-	0	father
13-030C	chr2	224551270	224579922	28653	Loss	M	2q36.1	-	0	-	0	mother
10-037C	chr1	2535632	2564183	28552	Gain	M	1p36.32	MMEL1	1	MMEL1	1	father
13-033C	chr6	7005745	7033988	28244	Gain	F	6p25.1	-	0	-	0	father
13-022C	chr11	51362996	51391183	28188	Loss	F	11p11.12	-	0	-	0	father
13-008C	chr9	7336443	7364468	28026	Loss	M	9p24.1	-	0	-	0	father
4-21C	chr12	114132363	114160246	27884	Gain	M	12q24.13	-	0	-	0
10-014C	chr16	79094017	79121804	27788	Loss	M	16q23.1	WWOX	1	-	0	father
1-003C	chr20	60288109	60315706	27598	Loss	M	20q13.33	CDH4	1	-	0	father
13-003C	chr13	93817045	93844576	27532	Gain	F	13q31.3	-	0	-	0
10-021C	chr9	9740949	9768092	27144	Loss	M	9p23	PTPRD	1	-	0	mother
13-014C	chr5	109751913	109778924	27012	Loss	M	5q22.1	TMEM232	1	TMEM232	1	father
4-16C	chr1	231711622	231738210	26589	Loss	M	1q42.2	-	0	-	0	mother
13-039C	chr7	5124245	5150581	26337	Loss	M	7p22.1	-	0	-	0	mother
10-036C	chr5	97991128	98017301	26174	Loss	F	5q15	-	0	-	0	father
13-002C	chr1	188836814	188862962	26149	Loss	M	1q31.1	-	0	-	0	mother
8-03C	chr6	162603101	162629077	25977	Loss	M	6q26	PARK2	1	PARK2	1	mother
4-0008C	chr5	111316716	111342616	25901	Loss	M	5q22.1	-	0	-	0
13-022C	chr2	56620603	56646495	25893	Loss	F	2p16.1	-	0	-	0	father
12-0001C	chr3	932212	958096	25885	Loss	F	3p26.3	-	0	-	0
4-22C	chr8	97354540	97380158	25619	Gain	F	8q22.1	-	0	-	0	mother
13-041C	chr3	108966955	108991860	24906	Gain	M	3q13.13	-	0	-	0	mother
10-022C	chr16	78740932	78765594	24663	Loss	F	16q23.1	WWOX	1	-	0	both
13-028C	chr8	121209000	121232829	23830	Gain	F	8q24.12	COL14A1	1	COL14A1	1
10-020C_A	chr11	55491281	55514930	23650	Gain	M	11q11	-	0	-	0	father
3-11C	chr3	82889864	82913445	23582	Loss	F	3p12.2	-	0	-	0	father
3-15C	chr3	82889864	82913445	23582	Loss	F	3p12.2	-	0	-	0	father
13-034C	chr3	83616651	83639922	23272	Loss	M	3p12.1	-	0	-	0	father
4-01C	chr20	22975660	22998634	22975	Loss	M	20p11.21	-	0	-	0	mother
10-016C	chr3	174920247	174942978	22732	Loss	M	3q26.31	NAALADL2	1	-	0	father
6-05C	chr15	89483925	89506441	22517	Loss	M	15q26.1	-	0	-	0	mother
13-018C	chr7	15402966	15424995	22030	Loss	F	7p21.2	AGMO	1	AGMO	1	mother
13-027C	chr12	84204074	84225871	21798	Loss	M	12q21.31	-	0	-	0
10-005C	chr3	29829223	29850829	21607	Loss	M	3p24.1	RBMS3	1	-	0	mother
13-036C	chr11	105050453	105072057	21605	Loss	F	11q22.3	-	0	-	0	mother
12-0001C	chr5	76131273	76152824	21552	Loss	F	5q13.3	S100Z	1	-	0
12-0003C	chr1	216084068	216105599	21532	Loss	M	1q41	USH2A	1	-	0
10-034C	chr8	310935	332415	21481	Loss	F	8p23.3	-	0	-	0	father
13-006C	chr16	9389011	9410453	21443	Loss	F	16p13.2	-	0	-	0
3-14C	chr9	139330701	139352043	21343	Gain	M	9q34.3	SEC16A,INPP5E	2	SEC16A,INPP5E	2	father
10-031C	chr20	32521754	32543082	21329	Loss	F	20q11.22	-	0	-	0	mother
4-19C	chr14	90664267	90685594	21328	Loss	M	14q32.11	-	0	-	0
1-013C	chr16	87187932	87209023	21092	Gain	F	16q24.2	-	0	-	0	mother
12-0003C	chr5	126011133	126032134	21002	Loss	M	5q23.2	-	0	-	0
7-02C	chr18	76211787	76232539	20753	Gain	M	18q23	-	0	-	0	father
10-011C	chr15	100990832	101011199	20368	Loss	M	15q26.3	CERS3	1	CERS3	1	father
13-040C	chr4	61738470	61758707	20238	Gain	F	4q13.1	-	0	-	0	father
13-010C	chr3	162249553	162269727	20175	Gain	F	3q26.1	-	0	-	0
13-004C	chr18	9881053	9901117	20065	Gain	F	18p11.22	TXNDC2	1	TXNDC2	1	father
1-004C	chr14	102390280	102410304	20025	Gain	M	14q32.31	PPP2R5C	1	PPP2R5C	1	father
4-21C	chr12	109287971	109307853	19883	Gain	M	12q24.11	SVOP,DAO	2	SVOP,DAO	2
10-015C	chr7	136483470	136503331	19862	Loss	M	7q33	-	0	-	0	father
3-07C	chr7	146570960	146590579	19620	Loss	F	7q35	CNTNAP2	1	-	0	father
6-06C	chr11	119240408	119259720	19313	Gain	M	11q23.3	USP2	1	USP2	1	father
4-04C	chr10	83941962	83961273	19312	Loss	M	10q23.1	NRG3	1	-	0	father
4-26C	chr6	93341099	93360309	19211	Gain	M	6q16.1	-	0	-	0	father
4-02C	chr11	22740351	22759539	19189	Loss	M	11p14.3	GAS2	1	GAS2	1	mother
4-10C	chr11	836227	855318	19092	Gain	F	11p15.5	CD151,TSPAN4,POLR2L	3	CD151,TSPAN4,POLR2L	3	father
10-005C	chr4	115187675	115206763	19089	Loss	M	4q26	-	0	-	0	mother
10-023C	chr8	121926702	121945562	18861	Loss	M	8q24.12	-	0	-	0
12-0003C	chr16	73662462	73681229	18768	Gain	M	16q22.3	-	0	-	0
13-033C	chr16	73662462	73681229	18768	Gain	F	16q22.3	-	0	-	0	father
4-23C	chr5	130232235	130250710	18476	Loss	M	5q23.3	-	0	-	0	mother
4-36C	chr8	5857112	5875549	18438	Loss	F	8p23.2	-	0	-	0	father
13-028C	chr15	86298716	86317113	18398	Loss	F	15q25.3	KLHL25	1	KLHL25	1
4-36C	chr17	59201645	59219939	18295	Loss	F	17q23.2	BCAS3	1	-	0	father
3-02C	chr4	21334420	21352598	18179	Loss	M	4p15.2	KCNIP4	1	-	0	father
1-013C	chr19	39525912	39544068	18157	Gain	F	19q13.2	-	0	-	0	mother
13-027C	chr19	39525912	39544068	18157	Gain	M	19q13.2	-	0	-	0
13-004C	chr21	17776285	17794432	18148	Loss	F	21q21.1	-	0	-	0	father
10-028C	chr3	3238654	3256794	18141	Loss	F	3p26.2	-	0	-	0
10-029C	chr11	63343322	63361442	18121	Gain	M	11q12.3	PLA2G16	1	PLA2G16	1	mother
10-038C	chr14	31815021	31832895	17875	Loss	M	14q12	HEATR5A	1	HEATR5A	1	mother
10-022C	chr18	49137340	49154346	17007	Gain	F	18q21.2	-	0	-	0	father
3-15C	chr18	11089213	11106082	16870	Loss	F	18p11.21	PIEZO2	1	-	0	mother
3-07C	chr8	8948469	8965074	16606	Gain	F	8p23.1	-	0	-	0	mother
3-13C	chr8	146017288	146033859	16572	Loss	F	8q24.3	ZNF517,RPL8	2	ZNF517,RPL8	2	mother
10-004-C	chr11	62625512	62641999	16488	Loss	F	11q12.3	SLC3A2	1	SLC3A2	1	father
10-008C	chr12	123338582	123355041	16460	Loss	F	12q24.31	VPS37B,HIP1R	2	VPS37B,HIP1R	2	father
10-014C	chr12	123338582	123355041	16460	Loss	M	12q24.31	VPS37B,HIP1R	2	VPS37B,HIP1R	2	mother
12-0004C	chr12	123338582	123355041	16460	Loss	F	12q24.31	VPS37B,HIP1R	2	VPS37B,HIP1R	2	father
4-13C	chr12	123338582	123355041	16460	Loss	F	12q24.31	VPS37B,HIP1R	2	VPS37B,HIP1R	2
3-04C	chr8	82696813	82713223	16411	Loss	M	8q21.13	SNX16	1	-	0	father
13-007C	chr2	55988293	56004636	16344	Loss	F	2p16.1	-	0	-	0	mother
13-041C	chr11	69414455	69430665	16211	Loss	M	11q13.3	-	0	-	0	father
13-014C	chr4	5309317	5325492	16176	Loss	M	4p16.2	STK32B	1	-	0	mother
4-13C	chr7	20307511	20323241	15731	Loss	F	7p21.1	-	0	-	0
3-15C	chr2	13087424	13102991	15568	Loss	F	2p24.3	-	0	-	0	mother
13-031C	chr2	118077393	118092945	15553	Loss	F	2q14.1	-	0	-	0	mother
12-0001C	chr10	32257896	32273277	15382	Loss	F	10p11.22	-	0	-	0
12-0001C	chr13	90878661	90894040	15380	Loss	F	13q31.3	-	0	-	0
4-11C	chr8	15330375	15345669	15295	Loss	M	8p22	-	0	-	0	father
6-04C	chr7	8431595	8446814	15220	Loss	M	7p21.3	-	0	-	0
3-12C	chr22	34206039	34221190	15152	Loss	M	22q12.3	LARGE	1	-	0	mother
10-012C	chr13	92810495	92825587	15093	Loss	M	13q31.3	GPC5	1	-	0	father
10-039C	chr9	137366540	137381600	15061	Gain	F	9q34.2	-	0	-	0	father
13-002C	chr14	23696442	23711425	14984	Loss	M	14q11.2	-	0	-	0	mother
13-031C	chr21	18270570	18285474	14905	Loss	F	21q21.1	-	0	-	0	father
10-034C	chr1	240781448	240796351	14904	Loss	F	1q43	-	0	-	0	mother
13-003C	chr8	15747067	15761914	14848	Loss	F	8p22	-	0	-	0
4-37C	chr20	34180535	34195271	14737	Loss	M	20q11.22	-	0	-	0
13-017C	chr18	75526620	75541168	14549	Loss	F	18q23	-	0	-	0
4-15C	chr1	83631834	83646353	14520	Loss	M	1p31.1	-	0	-	0
1-008C	chr15	86302643	86317113	14471	Loss	M	15q25.3	KLHL25	1	KLHL25	1	both
13-003C	chr3	87938916	87953377	14462	Loss	F	3p11.1	-	0	-	0
12-0003C	chr3	145202004	145216434	14431	Loss	M	3q24	-	0	-	0
13-028C	chr21	17777404	17791751	14348	Loss	F	21q21.1	-	0	-	0
10-031C	chr1	23944606	23958921	14316	Gain	F	1p36.11	-	0	-	0	mother
3-07C	chr6	163475888	163490190	14303	Loss	F	6q26	PACRG	1	PACRG	1	father
13-013C1	chr10	94820860	94835072	14213	Loss	M	10q23.33	CYP26A1,CYP26C1	2	CYP26A1,CYP26C1	2	father
13-002C	chr22	45250448	45264625	14178	Loss	M	22q13.31	PRR5-ARHGAP8,ARHGAP8	2	PRR5-ARHGAP8,ARHGAP8	2	mother
13-022C	chr2	240970422	240984574	14153	Gain	F	2q37.3	PRR21,OR6B3	2	PRR21,OR6B3	2	father
10-027C	chr16	3103860	3117937	14078	Gain	F	16p13.3	MMP25,IL32	2	MMP25,IL32	2	mother
12-0001C	chr12	61434007	61447998	13992	Gain	F	12q14.1	-	0	-	0
12-0003C	chr15	86298716	86312681	13966	Loss	M	15q25.3	KLHL25	1	KLHL25	1
4-05C	chr13	70905045	70918960	13916	Loss	F	13q21.33	-	0	-	0	mother
12-0005C	chr5	15277875	15291712	13838	Loss	F	5p15.1	-	0	-	0	father
13-042C	chr8	2139471	2153305	13835	Gain	M	8p23.3	-	0	-	0	father
4-02C	chrX	30551750	30565477	13728	Loss	M	Xp21.2	-	0	-	0	mother
13-009C	chr5	1050275	1063998	13724	Loss	F	5p15.33	SLC12A7	1	SLC12A7	1	both
1-009C	chr4	244361	258032	13672	Loss	M	4p16.3	-	0	-	0	father
13-014C	chr1	162831317	162844650	13334	Loss	M	1q23.3	C1orf110	1	-	0	father
13-027C	chr12	100391088	100404414	13327	Loss	M	12q23.1	-	0	-	0
13-002C	chr10	68435662	68448867	13206	Loss	M	10q21.3	CTNNA3	1	-	0	father
10-020C_A	chr13	20894538	20907501	12964	Loss	M	13q12.11	-	0	-	0	mother
10-027C	chr9	22729576	22742536	12961	Loss	F	9p21.3	-	0	-	0	father
4-13C	chr8	142219267	142231944	12678	Loss	F	8q24.3	SLC45A4	1	SLC45A4	1
12-0010C	chr6	162270981	162283597	12617	Loss	M	6q26	PARK2	1	-	0	mother
10-039C	chr2	85562172	85574782	12611	Gain	F	2p11.2	RETSAT	1	RETSAT	1	mother
10-035C	chr20	24887251	24899841	12591	Loss	F	20p11.21	-	0	-	0
4-01C	chr12	128560905	128573484	12580	Loss	M	12q24.32	-	0	-	0	father
4-01C	chr1	239343728	239356294	12567	Loss	M	1q43	-	0	-	0	father
6-03C	chr6	155270087	155282640	12554	Loss	F	6q25.2	-	0	-	0	mother
4-34C	chrX	143732635	143745138	12504	Loss	F	Xq27.3	-	0	-	0	mother
4-33C	chr3	1695712	1708055	12344	Loss	F	3p26.3	-	0	-	0
10-001-C	chr12	98400745	98413062	12318	Gain	M	12q23.1	-	0	-	0	father
4-25C	chr1	64944752	64956943	12192	Loss	F	1p31.3	CACHD1	1	-	0
13-036C	chr2	124109213	124121349	12137	Loss	F	2q14.3	-	0	-	0	father
13-013C1	chr18	59024706	59036788	12083	Loss	M	18q21.33	-	0	-	0	father
10-012C	chr20	8482310	8494347	12038	Loss	M	20p12.3	PLCB1	1	-	0	mother
12-0005C	chr19	5831196	5843196	12001	Gain	F	19p13.3	FUT6,FUT3	2	FUT6	1	mother
13-004C	chr4	83653670	83665615	11946	Gain	F	4q21.22	SCD5	1	-	0	mother
13-028C	chr2	180288136	180300081	11946	Loss	F	2q31.2	-	0	-	0
10-028C	chr10	93192248	93203980	11733	Loss	F	10q23.32	HECTD2	1	-	0
10-036C	chr20	53529535	53541227	11693	Loss	F	20q13.2	-	0	-	0	father
10-020C_A	chr6	17744282	17755963	11682	Loss	M	6p22.3	-	0	-	0	father
4-06C	chr4	73619468	73631142	11675	Gain	M	4q13.3	-	0	-	0	father
13-022C	chr11	89993121	90004732	11612	Loss	F	11q14.3	-	0	-	0	mother
10-011C	chr3	4989135	5000689	11555	Loss	M	3p26.1	-	0	-	0	mother
13-008C	chr3	1594498	1606011	11514	Loss	M	3p26.3	-	0	-	0	mother
4-19C	chr2	155396649	155408097	11449	Loss	M	2q24.1	-	0	-	0
10-013C	chr11	79806254	79817690	11437	Loss	M	11q14.1	-	0	-	0	mother
13-028C	chr13	83476489	83487914	11426	Loss	F	13q31.1	-	0	-	0
10-010C	chr14	32363980	32375359	11380	Loss	F	14q12	-	0	-	0	father
13-002C	chr19	33093084	33104419	11336	Loss	M	19q13.11	ANKRD27	1	ANKRD27	1	mother
10-007C	chr5	118691679	118703012	11334	Loss	F	5q23.1	TNFAIP8	1	TNFAIP8	1	mother
1-005C	chr16	4598558	4609786	11229	Loss	F	16p13.3	C16orf96	1	C16orf96	1	mother
13-022C	chr13	94456939	94468098	11160	Loss	F	13q31.3	GPC6	1	-	0	mother
13-003C	chr5	135241638	135252724	11087	Loss	F	5q31.1	-	0	-	0
4-12C	chr6	27636588	27647509	10922	Gain	F	6p22.1	-	0	-	0	father
10-035C	chr1	193623868	193634651	10784	Loss	F	1q31.2	-	0	-	0
1-001C	chr7	150104410	150115183	10774	Loss	M	7q36.1	-	0	-	0	father
4-22C	chrX	30551750	30562444	10695	Loss	F	Xp21.2	-	0	-	0	father
13-016C	chr5	35461200	35471886	10687	Loss	M	5p13.2	-	0	-	0	father
12-0008C	chr1	70377391	70388016	10626	Loss	M	1p31.1	LRRC7	1	-	0
10-011C	chr22	23356738	23367169	10432	Gain	M	22q11.22	-	0	-	0	mother
13-026C	chr7	70215817	70226068	10252	Loss	M	7q11.22	AUTS2	1	-	0	father
4-14C	chr12	91286975	91297134	10160	Loss	M	12q21.33	-	0	-	0	mother
10-031C	chr3	90467441	90477597	10157	Loss	F	3p11.1	-	0	-	0	mother
4-36C	chr3	90467441	90477597	10157	Loss	F	3p11.1	-	0	-	0	mother
13-026C	chr10	42508129	42518282	10154	Loss	M	10q11.21	-	0	-	0	father
13-034C	chr10	42508129	42518282	10154	Loss	M	10q11.21	-	0	-	0	father
4-13C	chr7	153197219	153207354	10136	Loss	F	7q36.2	-	0	-	0
8-02C	chr6	31785453	31795550	10098	Gain	F	6p21.33	HSPA1B,HSPA1A	2	HSPA1A	1	father
1-010C	chr11	93902945	93913036	10092	Loss	F	11q21	PANX1	1	PANX1	1
10-017C	chr4	24791146	24801236	10091	Loss	M	4p15.2	SOD3	1	SOD3	1	mother
13-001C	chr11	116681563	116691634	10072	Loss	F	11q23.3	APOA4	1	APOA4	1	mother
1-005C	chr1	37152471	37162498	10028	Loss	F	1p34.3	-	0	-	0	mother
