# Supplementary material for: Clinically relevant copy number variations detected in cerebral palsy
Source: Nat Commun. 2015 Aug 3;6:7949. doi: 10.1038/ncomms8949 (PMC4532872; doi:10.1038/ncomms8949)
Supplement: Supplementary Dataset 2 — Clinical Details. This dataset contains detailed clinical information for each of the probands discussed in the manuscript. [file ncomms8949-s3.xlsx]

## Sheet: Clinical Details
ID	Sex (2)	Present Residence	Mother's age at time of birth (8)	Hypertension (11)	Hypertension began: (11.1)	Gestational Diabetes (12)	Treatment Method:	Accident or trauma during pregnancy (13)	If yes, describe (13.1)	Was there bleeding during the first trimester of pregnancy? (14)	Was there bleeding during the second trimester of pregnancy? (14.1)	Was there bleeding during the third trimester of pregnancy? (14.2)	Alcohol (15)	If yes, describe (15.1)	Tobacco (16)	If yes, number of packages: (16.1)	Drugs (17)	If yes, describe (17.1)	Number of hospitalizations during pregnancy and prior to delivery (18)	Did mother suffer from any severe illness during your pregnancy? (19)	If yes, describe (19.1)	Prescription drugs (20)	If yes, describe (20.1)	Type of pregnancy (21)	Birth order in the family (mother's children) (23)	Number of mother's total pregnancies known?	Number of mother's total pregnancies (24)	Number of mother's live births known?	Number of mother's live births (25)	Number of still births (after 20 weeks of gestation or above 500 g) known?	Number of still births (after 20 weeks of gestation or above 500 g) (26)	Number of abortions known?	Number of abortions (27)	Number of miscarriages known?	Number of miscarriages (28)	Number of premature children known?	Number of premature children (29)	Were there fertility treatments? (30)	Place of birth (31)	Family history of cerebral palsy (relatives of 1st or 2nd degree) (34)	Consanguineous parents (34.2)	Has the child presented with convulsions in the last 12 months? (35)	If not, has this child ever presented with convulsions? (36)	At what age? (37) Integer	At what age? (37) Units	Is the child fed by gavage? (38)	Is this child fed by gastrostomy/jejunostomy? (38.1)	IVF (OC 44)	Pre-existing hypertension (OC 45a)
4-10C	F	01. Parental home	35	No		No		No		No	No	No	No		No		No		0	No		No		single foetus / unique	2	Yes	2	Yes	2	Yes	0	Yes	0	Yes	0	Yes	0	No	hospital	No	No	No	No			No	No	No	No
10-012C	M	01. Parental home	18	No		No		Yes	Mother experienced a fall late in pregnancy	No	No	No	Yes	4 glasses in early pregnancy	No		Yes	Smoked marijuana twice early in pregnancy	0	No		Yes	Diclectin	single foetus / unique	1	Yes	2	Yes	1	Yes	0	Yes	1	Yes	0	Yes	0	No	hospital	No	No	No	No			No	Yes	No	No
13-009C	F	01. Parental home	26	No		No		No		No	No	No	No		No		No		0	No		No		single foetus / unique	1	Yes	1	Yes	1	Yes	0	Yes	0	Yes	0	Yes	0	No	hospital	No	No	No	Yes	1	Days / Jours	No	Yes	No	No
13-016C	M	01. Parental home	32	No		No		No		Yes	Yes	No	No		No		No		2	No		Yes	Mother experienced profuse bleeding at 6, 12, and 15 weeks gestation. Cervical cerclage was inserted which failed; contractions initiated and medication administered x2 to terminate contractions. Mother does not recall name of medication and is uncertain of route of administration.	single foetus / unique	1	Yes	4	Yes	1	Yes	0	Yes	0	Yes	3	Yes	1	No	hospital	No	No	No	Yes	15	Days / Jours	No	No
13-026C	M	01. Parental home	29	No		No		No		No	No	No	No		No		No		0	No		No		single foetus / unique	2	Yes	2	Yes	2	Yes	0	Yes	0	Yes	0	Yes	0	No	home	No	No	Yes		25	Months / Mois	No	No		No
6-06C	M	01. Parental home	23	No		No		No		No	No	No	No		No		No		1	Yes	Dehydration; gestational thrombocytopenia	Yes	Diclectin	single foetus / unique	2	Yes	2	Yes	2	Yes	0	Yes	0	Yes	0	Yes	0	No	hospital	No	No	No	No			No	No	No	No
4-13C	F	01. Parental home	21	Yes	During pregnancy / Pendant la grossesse	Yes	Diet	No		Yes	No	No	No		Yes	76	No		0	No		Yes	Ventolin and flovent when necessary; birth control pills during first 3 weeks of pregnancy	single foetus / unique	1	Yes	2	Yes	1	No		Yes	1	No		Yes	0	No	hospital	No	No	No	No			Yes	Yes	No	No
10-006C	F	01. Parental home	29	No		No		No		No	No	No	No		No		No		0	No		No		single foetus / unique	2	Yes	2	Yes	2	Yes	0	Yes	0	Yes	0	Yes	0	No	hospital	No	No	No	No			No	No	No	No
3-07C	F	01. Parental home	27	No		No		No		No	No	No	No		No		No		1	Yes	High fever; severe myopia; Behcet's disease; hormonal problems of undetermined etiology	No		single foetus / unique	2	Yes	5	Yes	2	Yes	0	Yes	0	Yes	2	Yes	0	No	hospital	No	Yes	No	Yes	36	Months / Mois	No	No	No	No
8-02C	F	01. Parental home	30	No		No		Yes	Motor vehicle accident	Yes	Yes	Yes	Yes	2-3 drinks	Yes	210	No		0	No		Yes	Ventolin when necessary	single foetus / unique	1	Yes	1	Yes	1	Yes	0	Yes	0	Yes	0	Yes	1	No	hospital	No	No	No	No			No	No	No	No
10-027C	F	01. Parental home	25	No		No		No		No	No	No	No		No		No		0	No		Yes	Anti-malarial medication	single foetus / unique	1	Yes	1	Yes	1	Yes	0	Yes	0	Yes	0	Yes	0	No	hospital	No	No	Yes		84	Months / Mois	No	No	No	No
10-032C	F	05. Community Institution	34	No		No		No		No	No	No	No		No		No		0	No		No		single foetus / unique	2	Yes	3	Yes	2	Yes	0	Yes	0	Yes	1	Yes	1	No	hospital	No	No	No	Yes	120	Months / Mois	Yes	Yes	No	No
8-03C	M	01. Parental home	25	No		No		No		No	No	No	Yes	2-3 drinks	No		No		0	No		No		single foetus / unique	1	Yes	1	Yes	1	Yes	0	Yes	0	Yes	0	Yes	0	No	hospital	No	No	No	Yes	1	Days / Jours	No	No	No	No
[truncated: 168 more columns]
