# Supplementary material for: Clinically relevant copy number variations detected in cerebral palsy
Source: Nat Commun. 2015 Aug 3;6:7949. doi: 10.1038/ncomms8949 (PMC4532872; doi:10.1038/ncomms8949)
Supplement: Supplementary Dataset 3 — Ancestries of Cases. This dataset details the ancestry of each proband (as determined using their genotype) and provides the principle components from which we made the determination. [file ncomms8949-s4.xlsx]

## Sheet: Ancestries of Cases
IID	SOL	C1	C2	C3	C4	C5	eth	Final	eth
10-027C	0	-0.13073	0.0694545	0.000998806	0.00123037	0.000124731	Case	Case	Afr
13-036C	0	-0.129655	0.0693489	3.23182e-05	0.000255928	0.000488016	Case	Case	Afr
10-029C	0	-0.128477	0.0691025	0.00103896	-0.00046387	-0.00162624	Case	Case	Afr
10-011C	0	-0.121219	0.0602589	0.00136052	-0.00233969	-0.00157843	Case	Case	Afr
1-010C	0	-0.120878	0.0622032	-0.00130341	-0.000296845	-0.000511472	Case	Case	Afr
12-0008C	0	-0.115738	0.0628879	0.000544277	0.00358319	0.00243476	Case	Case	Afr
13-030C	0	0.063042	0.0434335	0.0171103	0.000311884	-0.000719211	Case	Case	Asn
13-002C	0	0.0671103	0.0496311	0.0188929	-0.00212336	-0.000129224	Case	Case	Asn
13-028C	0	0.0700524	0.0533626	0.0159844	-0.000897675	-0.00161467	Case	Case	Asn
13-004C	0	0.0710596	0.0503149	0.0116012	-0.00412731	-0.00130044	Case	Case	Asn
8-03C	0	-0.00670236	-0.0741939	0.000171734	-0.000439802	-0.00587306	Case	Case	Eur
4-26C	0	-0.00574297	-0.073913	-0.000517628	-0.00234841	-0.00640383	Case	Case	Eur
7-01C	0	-0.00754243	-0.073843	0.00200452	0.00135729	-0.00361142	Case	Case	Eur
13-016C	0	-0.00631856	-0.0737621	-0.000961943	-0.00440632	-0.00606068	Case	Case	Eur
3-03C	0	-0.0077402	-0.073679	-0.000337101	0.00175336	-0.00367813	Case	Case	Eur
13-019C	0	-0.00405364	-0.0736782	-0.000954781	-0.00287929	-0.0109541	Case	Case	Eur
6-06C	0	-0.00645935	-0.0734919	-6.54758e-05	-0.00145647	-0.00443011	Case	Case	Eur
4-04C	0	-0.00477786	-0.0734887	0.00106625	-0.00349491	-0.00419117	Case	Case	Eur
12-0005C	0	-0.00397682	-0.0733384	-0.000811901	-0.00653049	-0.0120197	Case	Case	Eur
4-33C	0	-0.00787537	-0.0731421	0.00214512	-0.00135192	-0.00356588	Case	Case	Eur
4-11C	0	-0.00549445	-0.0730466	0.00293035	-0.00206005	-0.00486087	Case	Case	Eur
3-14C	0	-0.00699878	-0.07301	0.00199732	0.00298741	-0.00430387	Case	Case	Eur
4-22C	0	-0.00772099	-0.0729988	-0.00190925	0.00191388	-0.00439491	Case	Case	Eur
1-011C	0	-0.0062461	-0.072802	0.000384784	-0.00158854	-0.00566063	Case	Case	Eur
4-13C	0	-0.00658962	-0.0726928	-5.76474e-05	0.000422266	-0.00491388	Case	Case	Eur
4-31C	0	-0.0053565	-0.072616	-0.000132879	0.00111374	-0.0057494	Case	Case	Eur
4-17C	0	-0.00510898	-0.0725416	-0.000359551	0.000685717	-0.00410969	Case	Case	Eur
4-35C	0	-0.00581541	-0.0724931	-0.00126912	0.000906466	-0.004004	Case	Case	Eur
13-018C	0	-0.00801571	-0.0724885	0.000446163	0.00331944	0.00143831	Case	Case	Eur
4-06C	0	-0.0053224	-0.0724672	0.000834947	-0.00239758	-0.00439199	Case	Case	Eur
3-04C	0	-0.00771464	-0.0724424	-0.0002754	0.00165592	-0.00206977	Case	Case	Eur
8-02C	0	-0.00627648	-0.0724281	0.00182732	-0.00301978	-0.00349643	Case	Case	Eur
4-10C	0	-0.00734383	-0.0724233	0.000933577	2.55043e-05	-0.00486267	Case	Case	Eur
10-023C	0	-0.00713226	-0.0723481	-0.000250984	0.000500723	-0.00301593	Case	Case	Eur
13-023C	0	-0.00651072	-0.0723135	-0.000924762	-0.00468891	-0.00792192	Case	Case	Eur
10-014C	0	-0.00683586	-0.072241	-0.00116756	-0.00242127	-0.00380583	Case	Case	Eur
4-36C	0	-0.00676025	-0.0721296	-0.000471942	-0.00226069	-0.00600481	Case	Case	Eur
10-002-C	0	-0.00598126	-0.0720562	-0.00219657	-0.00228484	-0.00551037	Case	Case	Eur
1-008C	0	-0.00667665	-0.0720504	0.000195004	0.00069479	-0.000164332	Case	Case	Eur
10-015C	0	-0.00476696	-0.071996	-0.000839681	-0.00111289	-0.00636627	Case	Case	Eur
8-01C	0	-0.004899	-0.0719539	-0.000721463	0.00012982	-0.00368788	Case	Case	Eur
10-001-C	0	-0.00611746	-0.0719361	0.00020958	-0.000353084	-0.00500413	Case	Case	Eur
12-0002C	0	-0.00582495	-0.0719297	-0.00288731	-0.00640349	-0.00986962	Case	Case	Eur
10-031C	0	-0.00696385	-0.0718729	-0.00157542	-0.00113498	-0.00655119	Case	Case	Eur
4-20C	0	-0.00586252	-0.0718092	0.00239884	8.78071e-05	-0.00385921	Case	Case	Eur
10-032C	0	-0.00804535	-0.0717672	3.7578e-05	0.00120712	-0.0043939	Case	Case	Eur
6-07C	0	-0.00617353	-0.0717573	0.00114653	-0.000982897	0.00118785	Case	Case	Eur
7-02C	0	-0.00792012	-0.0717492	-0.000569904	0.00307942	-0.00425388	Case	Case	Eur
4-12C	0	-0.00749758	-0.0717386	0.00214317	-0.000998752	-0.00744753	Case	Case	Eur
3-06C	0	-0.00762929	-0.0717338	-0.000421463	-0.00247739	-0.00510397	Case	Case	Eur
10-025C	0	-0.00501229	-0.0717096	-0.00139193	-0.00167739	-0.00491012	Case	Case	Eur
6-04C	0	-0.00541565	-0.0716668	-0.000692775	-0.00136416	-0.00397528	Case	Case	Eur
4-24C	0	-0.0069601	-0.071648	0.00132739	-0.000179365	-0.00451793	Case	Case	Eur
4-03C	0	-0.00701365	-0.0716364	0.00219847	0.000192273	-0.00519792	Case	Case	Eur
4-01C	0	-0.00822413	-0.0716053	0.000643975	0.00118755	-0.00621969	Case	Case	Eur
10-003-C	0	-0.00550097	-0.0716022	-0.00105337	0.00197775	-0.00361693	Case	Case	Eur
3-11C	0	-0.00754132	-0.0715602	-0.00187079	-0.000773179	-0.00725906	Case	Case	Eur
12-0010C	0	-0.00526406	-0.0715436	-0.00206068	-0.00085401	-0.0075982	Case	Case	Eur
1-001C	0	-0.00629798	-0.071499	0.00102937	0.0011927	-0.0014095	Case	Case	Eur
4-02C	0	-0.00776915	-0.0714794	0.00146498	-0.00166496	-0.00343475	Case	Case	Eur
4-30C	0	-0.00721606	-0.0714421	-0.00141789	-0.00291231	-0.00147523	Case	Case	Eur
1-002C	0	-0.00539519	-0.0714299	1.32067e-05	-0.000368056	-0.008633	Case	Case	Eur
4-16C	0	-0.00717253	-0.0714097	0.00143814	0.000169771	-0.00652566	Case	Case	Eur
13-021C	0	-0.00408112	-0.0713503	0.000240953	-0.00530014	-0.00801373	Case	Case	Eur
1-007C	0	-0.00614555	-0.0713338	0.00286568	0.00177281	-0.000794041	Case	Case	Eur
10-039C	0	-0.00629786	-0.0713056	-0.00123987	-0.00242819	-0.00538071	Case	Case	Eur
10-028C	0	-0.00664632	-0.0712583	0.0011241	6.72382e-05	-0.00325715	Case	Case	Eur
4-0008C	0	-0.00607821	-0.0712498	-0.000963759	-0.00217983	-0.00320305	Case	Case	Eur
3-09C	0	-0.00675188	-0.0712175	0.000548248	-1.13957e-06	-0.00442104	Case	Case	Eur
3-15C	0	-0.00603674	-0.0711375	0.000149363	0.0011338	-0.00364508	Case	Case	Eur
6-03C	0	-0.0043608	-0.0711261	-0.00138264	0.000723587	-0.00101263	Case	Case	Eur
13-032C	0	-0.0046026	-0.0710134	-0.000790284	-0.00323567	-0.0095625	Case	Case	Eur
3-13C	0	-0.00703319	-0.0708211	0.00267121	-0.00146157	-0.00701638	Case	Case	Eur
4-27C	0	-0.00819735	-0.0706669	-0.000334559	-0.000893269	-0.00443216	Case	Case	Eur
3-05C	0	-0.00539705	-0.0705242	-0.00267872	-0.000576804	-0.00329408	Case	Case	Eur
4-19C	0	-0.00699089	-0.0705	-0.000324622	-0.00110225	-0.00418727	Case	Case	Eur
4-14C	0	-0.00653614	-0.0704743	-0.000704581	-0.000771731	-0.00485749	Case	Case	Eur
12-0006C	0	-0.00451426	-0.0702864	0.000183726	-0.00518015	-0.00618744	Case	Case	Eur
3-02C	0	-0.00741331	-0.0702194	0.000521453	-0.000824449	-0.00538953	Case	Case	Eur
4-21C	0	-0.00596518	-0.0701857	0.000411458	0.000848529	-0.00148824	Case	Case	Eur
10-021C	0	-0.00785626	-0.0701589	-0.00169737	0.00216206	-0.00167332	Case	Case	Eur
4-37C	0	-0.00797242	-0.0701328	-9.6683e-05	1.66226e-05	-0.00478288	Case	Case	Eur
4-15C	0	-0.00560244	-0.0700695	0.000256272	-0.000279082	-0.00391641	Case	Case	Eur
13-017C	0	-0.00718968	-0.070057	0.000443036	0.00395414	0.00419198	Case	Case	Eur
3-12C	0	-0.00871534	-0.0700089	0.00013234	0.00286215	0.00396277	Case	Case	Eur
12-0004C	0	-0.0042948	-0.0696105	-0.00138683	0.000113142	-0.00686782	Case	Case	Eur
10-007C	0	-0.00688873	-0.0694416	0.000798543	-0.00318506	-0.00461272	Case	Case	Eur
13-029C	0	-0.00623853	-0.0693269	0.00156827	0.00387307	0.000637094	Case	Case	Eur
1-004C	0	-0.0063401	-0.0690745	-8.99285e-05	0.000636492	0.00181235	Case	Case	Eur
13-043C	0	-0.00325972	-0.0690206	0.000708184	-0.00148632	-0.00785296	Case	Case	Eur
10-036C	0	-0.00510509	-0.0687729	-0.00206852	-0.00226734	-0.00464298	Case	Case	Eur
13-005C	0	-0.00553127	-0.0686153	-0.000338404	-0.00157502	-0.00598997	Case	Case	Eur
6-05C	0	-0.00776572	-0.0684187	-0.00139125	-0.00290771	-0.00139751	Case	Case	Eur
1-013C	0	-0.00690192	-0.0684087	0.00116683	0.00312131	0.00506448	Case	Case	Eur
1-009C	0	-0.00825454	-0.0683542	0.000610908	0.00508127	0.0119784	Case	Case	Eur
1-006C	0	-0.0060235	-0.0668728	0.00115061	0.00197244	-0.0027953	Case	Case	Eur
13-014C	0	-0.114767	0.0530404	0.00111674	-0.00109393	-0.000575041	Case	Case	Other
3-08C	0	-0.0922438	0.032052	0.00145247	0.00817348	0.0121341	Case	Case	Other
12-0001C	0	-0.0730756	0.00767887	0.00190949	0.0114529	0.0224469	Case	Case	Other
10-026C	0	-0.0554972	-0.0166812	0.00058764	0.0132747	0.0234232	Case	Case	Other
10-010C	0	-0.0432561	-0.0326267	0.00362057	0.0129168	0.0250135	Case	Case	Other
10-035C	0	-0.0427253	-0.031855	0.00251073	0.0112889	0.0263872	Case	Case	Other
10-018C	0	-0.0410713	-0.0368591	0.00259722	0.0178767	0.0272117	Case	Case	Other
10-013C	0	-0.0392396	-0.0374047	0.00335446	0.0169199	0.0252428	Case	Case	Other
10-020C_A	0	-0.0384086	-0.0352669	0.00353868	0.0169871	0.0289217	Case	Case	Other
4-05C	0	-0.0367926	-0.0379938	0.000354055	0.0144302	0.0251433	Case	Case	Other
1-005C	0	-0.0363524	-0.0406684	0.0035537	0.0159576	0.0263319	Case	Case	Other
10-004-C	0	-0.0354794	-0.0388842	0.00401519	0.0166285	0.0282733	Case	Case	Other
10-022C	0	-0.033583	-0.04186	0.00237929	0.0109008	0.0252225	Case	Case	Other
10-016C	0	-0.030439	-0.0457306	0.00140124	0.0144301	0.0253297	Case	Case	Other
3-07C	0	-0.0303989	-0.0435416	-3.48757e-05	0.0160602	0.0213783	Case	Case	Other
10-006C	0	-0.0300323	-0.0486918	0.00270864	0.0134517	0.0244804	Case	Case	Other
4-25C	0	-0.0294058	-0.0444469	0.00233717	0.0130839	0.0212823	Case	Case	Other
13-037C	0	-0.026861	-0.0264205	-0.00150466	0.00199145	0.00267829	Case	Case	Other
10-005C	0	-0.0267755	0.00755266	-0.00449549	-0.00393396	-0.00811102	Case	Case	Other
4-34C	0	-0.0193568	-0.0566525	0.00227584	0.0085521	0.0137108	Case	Case	Other
10-034C	0	-0.0159563	-0.0576056	-0.000660564	0.0141226	0.0243895	Case	Case	Other
10-017C	0	-0.0142512	-0.0596759	0.0031792	0.012841	0.0273089	Case	Case	Other
10-008C	0	-0.0136593	-0.0614071	0.00215463	0.00987208	0.0158609	Case	Case	Other
13-026C	0	-0.0133951	-0.0314897	0.000393224	0.00895939	0.0197778	Case	Case	Other
10-037C	0	-0.0129786	-0.0605025	0.00286124	0.0143623	0.027853	Case	Case	Other
13-027C	0	-0.0100549	-0.0632343	0.000461643	0.00881993	0.0167788	Case	Case	Other
4-23C	0	-0.00920617	-0.0482274	-0.00118608	-0.00050573	0.000639366	Case	Case	Other
13-008C	0	-0.00891565	-0.0617725	0.00304372	0.00975377	0.019213	Case	Case	Other
13-022C	0	-0.00665289	-0.0540119	0.00142714	0.00961905	0.0188002	Case	Case	Other
13-009C	0	-0.00462819	-0.0625455	-0.000867766	0.000354732	0.00234495	Case	Case	Other
13-038C	0	-0.00400846	-0.0619811	0.000282791	0.00209093	0.000250929	Case	Case	Other
13-010C	0	-0.00115359	-0.0160676	-0.000131912	0.0023973	0.00367413	Case	Case	Other
10-038C	0	-0.00112634	-0.0450287	-0.00289364	0.00174679	-0.00363409	Case	Case	Other
13-044C	0	-0.000200352	-0.0645166	-0.000988103	-0.00205282	-0.00976196	Case	Case	Other
12-0007C	0	0.00144667	-0.0626825	-0.00155104	-0.00424521	-0.00872739	Case	Case	Other
13-042C	0	0.00383017	-0.0408148	-0.000531293	0.00036109	0.00416718	Case	Case	Other
12-0003C	0	0.00567822	-0.0368668	0.00110448	0.00214859	0.00431608	Case	Case	Other
13-040C	0	0.00639493	-0.030436	0.000626678	0.000831248	0.0116306	Case	Case	Other
13-006C	0	0.00661934	-0.0197545	-0.00169551	-0.00177858	-0.00645711	Case	Case	Other
13-001C	0	0.0072303	-0.0404555	-0.00565354	0.00419617	0.00245743	Case	Case	Other
13-003C	0	0.00836409	-0.0263435	-0.000126487	0.00183951	0.00644062	Case	Case	Other
13-013C1	0	0.00907338	-0.0224626	0.00167124	0.00295475	0.0060588	Case	Case	Other
1-003C	0	0.0124961	-0.0144973	0.00116994	0.00243412	0.00996525	Case	Case	Other
13-034C	0	0.0135092	-0.0120616	0.000609463	0.000871954	0.00937579	Case	Case	Other
13-039C	0	0.0170246	-0.0266337	-0.00647541	-0.00183627	-0.00824372	Case	Case	Other
13-031C	0	0.0203801	-0.00883998	0.00457407	0.00359234	0.0026403	Case	Case	Other
13-041C	0	0.0213066	-0.017489	-0.00669495	-0.00110711	-0.0095316	Case	Case	Other
4-09C	0	0.0273631	-0.0115205	0.0109123	-0.000414596	-0.00106814	Case	Case	Other
13-007C	0	0.0324034	-0.0105033	0.0100055	7.4285e-05	-0.00671552	Case	Case	Other
10-012C	0	0.0364258	0.00208324	-0.0106674	-0.0031438	-0.0145738	Case	Case	Other
13-033C	0	0.0405407	0.0187995	0.00987432	0.00257495	0.00747901	Case	Case	Other
